# Supplementary material for: Isolation, Identification and Pigment Analysis of Novel Cyanobacterial Strains from Thermal Springs
Source: Plants (Basel). 2024 Oct 22;13(21):2951. doi: 10.3390/plants13212951 (PMC11547633; doi:10.3390/plants13212951)
Supplement: Supplementary file 1 [file plants-13-02951-s001.zip]

Archive with 1 entries (1 files):
- plants-3246671-supplementary.pdf
